# Supplementary material for: New insights into the genomic landscape of meningiomas identified FGFR3 in a subset of patients with favorable prognoses
Source: Oncotarget. 2019 Sep 17;10(53):5549–59. doi: 10.18632/oncotarget.27178 (PMC6756861; doi:10.18632/oncotarget.27178)
Supplement: Supplementary file 2 [file oncotarget-10-5549-s002.xlsx]

## Sheet: Sheet1
Supplementary Table 2. Patient mutational data.
Patient ID	Histology	Chromosome	Gene mutations
1	Chordoid	Chr22	NF2
2	Meningothelial	Chr22	NF2
3	Meningothelial	Chr22	NF2
4	Meningothelial	Chr22	NF2
5	Meningothelial	Chr22, Chr 3	NF2, PIK3CA
6	Meningothelial	Chr22	NF2
7	Psammomatous	Chr22, Chr3	NF2, PIK3CA
8	Meningothelial	Chr22, Chr3	NF2, PIK3CA
9	Meningothelial	Chr22	NF2
10	Transitional	Chr22	NF2
11	Transitional	Chr22	NF2
12	Transitional	Chr22, Chr14	NF2, AKT1
13	"Grade 1"	Chr22, Chr3	NF2, PIK3CA
14	Chordoid	Chr22	NF2
15	"Grade 1"	Chr14	AKT1
16	Atypical	Chr22	NF2
17	Meningothelial	Chr22, Chr	NF2
18	Transitional	Chr22	NF2
19	Angiomatous	Chr22	NF2
20	Atypical	Chr 5	TERT
21	Angiomatous	Chr22	NF2
22	Transitional	Chr22	NF2
23	Atypical	Chr22	NF2
24	Secretory	Chr22	NF2
25	"Grade 1"	Chr22	NF2
26	Atypical	Chr4, Chr 22	NF2, FGFR3
27	"Grade 1"	Chr22, Chr3	NF2, PIK3CA
28	Psammamotous	Chr22	NF2
29	Meningothelial	Chr22	NF2
30	"Grade 1"	Chr22	NF2
31	Angiomatous	Chr22	NF2
32	Meningothelial	Chr4, Chr3, Chr22	NF2, PIK3CA, FGFR3
33	Psammamotous	Chr22, Chr4	NF2, FGFR3
34	"Grade 1"	Chr22	NF2
35	Anaplasia	Chr3, Chr 22	PI3KCA, FGFR3
36	Undefined	Chr22, Chr3	NF2, PI3KCA
37	Undefined	Ch3,Chr 14	PI3KCA, AKT1
38	Meningothelial	Undefined	No mutations
39	Meningothelial	Chr22, Chr3, Ch7	NF2, FGFR3, SMO
40	Atypical	Chr3	PI3KCA
41	Atypical	Chr22, Chr4, Chr14, Ch7	NF2, FGFR3, AKT1, SMO
42	Angiomatous	Chr22, Chr4, Chr14, Chr7	NF2, FGFR3, AKT1, SMO
43	Undefined	Chr22, Chr3	NF2, PI3KCA
44	Undefined	Chr22, Chr3, Chr4, Chr14, Chr7	NF2, PI3KCA, FGFR3, AKT1, SMO
45	Undefined	Chr4, chr22	NF2, PI3KCA, FGFR3, AKT1, SMO
46	Undefined	Undefined	No mutations
47	Undefined	Undefined	No mutations
48	Undefined	Chr22, Chr3, Chr4	NF2, PI3KCA, FGFR2
49	Rhabdoid	Chr22, Chr 14	NF2, AKT1
50	Undefined	Chr22	NF2
51	Meningothelial	Chr22, Chr3, Chr14	NF2, PI3KCA, AKT1
52	Undefined	Chr22	NF2
53	Secretory	Chr22,Chr3, Chr4, Chr7	NF2, PI3KCA, FGFR3, SMO
54	Meningothelial	Chr 22, Chr3	NF2, PI3KCA
55	Meningothelial	Chr22,Chr4	NF2, FGFR3
56	Meningothelial	Chr3	PIK3CA
57	Meningothelial	Chr22	NF2
58	Meningothelial	Chr22, Chr3	NF2,PIK3CA
59	Meningothelial	Chr22	NF2
61	Secretory	Chr22	NF2
62	Meningothelial	chr4, chr22	FGFR3, NF2
63	Meningothelial	Chr3	PIK3CA
64	Meningothelial	Chr22	NF2
65	Meningothelial	Chr22, Chr3	NF2,PIK3CA
66	Meningothelial	Chr22	NF2
67	Meningothelial	Chr22, Chr7	NF2, SMO
68	Atypical	Chr22, Chr7	NF2, SMO
69	Undefined	Chr22, Chr4, Chr7	NF2, FGFR3, SMO
70	Meningothelial	Chr14	AKT1
71	Meningothelial	Chr3	PIK3CA
